# Supplementary material for: Reduction of DNA damage repair efficiency and accumulation of residual damage following chronic UVB-irradiation of HaCaT cells
Source: PLoS One. 2023 Apr 7;18(4):e0283572. doi: 10.1371/journal.pone.0283572 (PMC10081739; doi:10.1371/journal.pone.0283572)
Supplement: S1 Data — (XLSX) [file pone.0283572.s001.xlsx]

## Sheet: Figure 2
	BILAN
		Moyenne	Aigue	CLUV	CLUV + A		CLUV	Moyenne	SEM		CLUV + A	Moyenne	SEM		A	Moyenne	SEM		CLUV + A -CLUV	Moyenne	SEM
		0	100	100	100		0	100	0		0	100	0		0	100	0		0	100	0
		6	76.9703	92.1243	90.6986		6	92.1243	1.8935		6	90.6986	1.84745		6	76.9703	1.82594		6	98.2182	6.99293
		12	64.7317	93.7361	88.1323		12	93.7361	1.84272		12	88.1323	2.22498		12	64.7317	1.68256		12	87.1731	7.09342
		24	54.8921	90.8613	80.2283		24	90.8613	2.09096		24	80.2283	2.94218		24	54.8921	1.35768		24	70.6998	6.77627
		sem	Aigue	CLUV	CLUV + A
		0	0	0	0
		6	1.82594	1.8935	1.84745
		12	1.68256	1.84272	2.22498
		24	1.35768	2.09096	2.94218
	CLUV 1																																CLUV 2
					DotBlot1				dotblot 3																DOTBLOT4
CLUV	1	2	3	4	5	6	7	8	9	10	11	12	13	14	15	16	17	18	19	20	21	22	23	24	25	26	27	28	29	30	31	32	1	2	3	4	5	6	Moyenne	Ecart type	SEM
0	100	100	100	100	100	100	100	100	100	100	100	100	100	100	100	100	100	100	100	100	100	100	100	100	100	100	100	100	100	100	100	100	100	100	100	100	100	100	100	0	0
6	96.095	97.0597	113.741	95.1048	92.184	86.2069	94.9355	98.5822	104.515	105.348	97.0348	103.152	77.7841	78.7639	73.8197	76.8716	88.38	87.6812	82.0531	87.4389	87.7535	69.3322	68.4051	70.9428	93.9891	98.2353	88.4058	85.3503	100.645		88.8889	105.584	104.023	101.023	100.761	107.267	102.625	98.6146	92.1243	11.5177	1.8935
12	102.343	101.47	111.451	101.399	93.3006	75.479	99.0792	103.308	99.2476	102.292	95.5523	106.304	92.8336	97.0709	75.8608	78.1903	89.7471	90.5797	100	101.396	98.0248	79.171	80.3477	82.2257	131.148	95.8824	96.3768	91.7197	85.1613	94.3787	81.4815	82.7411	105.029	101.637	89.3423	87.4471	80.9661	81.9895	93.7361	11.3593	1.84272
24	92.19	94.8545	107.634	96.5034	86.9734	63.4739	100.46	96.2191	100.752	92.3606	81.1712	84.2396	91.4003	90.4804	88.3742	88.3343	91.7977	98.5507	91.3855	95.1151	103.95	75.403	69.4633	80.1391	96.1749	90.5882	106.522	91.0828	107.097	88.4615	121.164	121.32	83.6568	77.7991	78.6845	74.8943	66.5266	87.5312	90.8613	12.8895	2.09096
CLUV + A	1	2	3	4	5	6	7	8	9	10	11	12	13	14	15	16	17	18	19	20	21	22	23	24	25	26	27	28	29	30	31	32	1	2	3	4	5	6	Moyenne	Ecart type	SEM
0	100	100	100	100	100	100	100	100	100	100	100	100	100	100	100	100	100	100	100	100	100	100	100	100	100	100	100	100	100	100	100	100	100	100	100	100	100	100	100	0	0
6	88.8151	87.5016	73.3167	84.6626	72.9393	62.6756	80.5205	83.589	81.7281	93.3045	77.0967	87.8735	89.2871	95.5867	92.0886	91.0646	100.451	96.0219	100.468	103.68	83.2043	99.1731	82.5471	83.9609	86.6221	87.3385	122.727	111.06	103.867	113.718	94.7802	95.1429	91.7421	92.9264	90.2489	84.9827	87.9208	91.9146	90.6986	11.3885	1.84745
12	81.6975	82.6242	62.3441	76.3804	82.6617	65.8447	77.2739	91.9384	74.2954	84.6396	73.3917	83.9757	99.4644	92.2767	89.4515	90.4263	102.704	104.973	103.277	116.824	96.3488	108.269	81.4893	90.071	86.9565	80.1034	126.263	101.843	88.9503	106.498	86.5385	92.2857	71.3726	81.7264	80.0334	78.6004	78.2574	76.9567	88.1323	13.7157	2.22498
24	70.5126	67.0773	57.3566	69.0184	55.925	46.0088	72.0294	62.2834	60.9786	69.6731	62.9505	65.353	109.106	99.4483	86.8143	86.5969	90.9869	89.0602	100	105.258	91.237	99.1731	74.085	100	79.2642	65.6331	110.101	94.47	112.707	101.805	98.0769	98.5714	65.3168	69.3476	68.425	65.8357	62.957	65.2329	80.2283	18.1368	2.94218
A	1	2	3	4	5	6	7	8	9	10	11	12	13	14	15	16	17	18	19	20	21	22	1	2	3	4	5	6	Moyenne	Ecart type	SEM
0	100	100	100	100	100	100	100	100	100	100	100	100	100	100	100	100	100	100	100	100	100	100	100	100	100	100	100	100	100	0	0
6	83.6769	72.4851	67.5	82.4324	74.9717	55.4117	69.8738	68.1529	67.6457	72.2821	86.0157	83.954	58.1967	58.8158	74.1296	76.4308	93.1149	88.8371	82.793	79.7881	81.1107	83.1778	89.9614	80.0288	83.7525	86.1148	76.197	78.3174	76.9703	9.66198	1.82594
12	67.3539	58.9214	57.8571	68.9189	63.2062	44.9636	64.2252	65.0955	38.628	61.5029	71.4234	64.8994	55.3279	50.2681	64.9671	74.6178	74.181	71.1078	79.3516	67.5384	70.8565	67.4409	68.8276	72.2623	64.2555	69.2111	68.6803	66.5971	64.7317	8.90327	1.68256
24	61.7428	50.0081	49.2857	58.1081	51.6547	39.0773	51.5157	51.5924	56.5239	59.963	58.8375	54.7369	55.3279	52.5993	71.4347	69.1787	54.6159	60.1418	63.5212	57.4937	55.745	54.58	47.2183	59.5029	39.7218	50.134	52.6446	50.0715	54.8921	7.18414	1.35768
CLUV + A -CLUV	CLUV 1																																CLUV 2						Moyenne	Ecart type	SEM
0	100	100	100	100	100	100	100	100	100	100	100	100	100	100	100	100	100	100	100	100	100	100	100	100	100	100	100	100	100	100	100		100	100	100	100	100	100	100	0	0
6	58.2857	42.9806	63.1868	59.3985	83.2335	80.7292	53.7037	76.5027	65.7895	80.4878	60.4938	69.2308	122.917	146.667	144.872	115.146	123.684	114.286	135.135	154.348	77.541	211.417	115.439	123.077		101.143	81.6995	201.667	178.333	74.9989	78.8018		82.1743	81.9193	73.8095	55.6522	64.5833	82.5243	98.2182	41.9576	6.99293
12	74.5714	57.8834	51.0989	73.6842	65.8683	69.2708	38.5185	56.8306	56.8421	65.8537	54.9383	56.7308	118.75	77.7778	128.718	111.188	127.632	136.508	109.459	165.217	94.2623	217.717	84.2105	111.538	39.3448	91.9995	104.575	195	128.333	17.2376	67.7419		45.1518	54.6592	65.4762	66.9565	73.9583	69.9029	87.1731	43.1476	7.09342
24	32.2857	31.5335	37.9121	7.5188	53.8922	47.3958	32.963	47.541	33.1579	45.5285	47.7778	42.3077	160.417	126.667	82.3077	83.6489	89.4737	68.254	116.216	136.957	75.4098	188.583	84.9123	146.154	27.8695	73.1412	69.2814	118.333	103.333	52.584	46.0829		51.0284	57.8581	52.381	53.913	57.2917	33.9806	70.6998	41.2185	6.77627
TTEST	CLUV vs CLUV+A	CLUV vs A	CLUV+A vs A	CLUV+A-CLUV vs A		Bilatéral-Type 2
6	0.591546	4.61611e-07	2.65181e-06	0.00330073
12	0.0562246	9.89452e-17	5.26541e-11	0.00296794
24	0.00430396	4.30255e-20	1.95575e-09	0.0234109
TTEST	CLUV vs CLUV+A	CLUV vs A	CLUV+A vs A	CLUV+A-CLUV vs A		Bilatéral-Type 3
6	0.591605	2.7786e-07	1.68732e-06	0.00545064
12	0.0563574	2.15699e-17	7.36343e-12	0.00375141
24	0.00443056	3.43801e-21	2.7027e-10	0.0277034

## Sheet: Figure 3
	Name	Signal	Total	Area	Bkgnd.	CPD restants	CPD restants	Ecart type	SEM
	CLUV 0h (1)	185000	223000	901	42.6		58.3596	17.0801	6.03871
	CLUV 0h (2)	171000	209000	901	42.6		47.7654
	CLUV 0h (3)	233000	272000	901	42.6		53.8106
	CLUV 0h (4)	276000	315000	901	42.6		56.2118
	Aigue 0h (1)	317000	355000	901	42.6	83.5585		18.2931	6.46758
	Aigue 0h (2)	358000	397000	901	42.6	94.3657
	Aigue 0h (3)	433000	472000	901	42.6	114.135
	Aigue 0h (4)	491000	529000	901	42.6	129.423
	CLUV 0h (1)	242000	280000	901	42.6		89.6296
	CLUV 0h (2)	254000	292000	901	42.6		94.0741
	CLUV 0h (3)	273000	311000	901	42.6		72.6064
	CLUV 0h (4)	270000	309000	901	42.6		73.5695
	Aigue 0h (1)	270000	308000	901	42.6	71.1697
	Aigue 0h (2)	376000	414000	901	42.6	99.1104
	Aigue 0h (3)	423000	462000	901	42.6	111.499
	Aigue 0h (4)	367000	406000	901	42.6	96.7381
	Bkgnd.	0	38400	901	42.6
					MOYENNE	100	68.2534
				Signal moyen aigue =			379375
				On ramene a 100 le signal moyen aigue =			1
						Acute	CLUV
				Moyenne		100	68.2534
				SEM		6.46758	6.03871
				TTEST	0.00296948

## Sheet: Figure 4B
	BILAN
		2	2	3	3	2	3	4	4	4	Moyenne	Écart type	SEM
	Aigue 0h	100	100	100	100	100	100	100	100	100	100	0	0
	Aigue J2	38.3784	37.6	41.4414	47.7745	41.2903	43	56.338	53.6364	58.9372	46.4885	8.01695	2.67232
	Aigue J3	39.1892	37.0667	31.5315	40.3561	37.0968	35.3333	54.9296	46.3636	43.1884	40.5617	6.91036	2.30345
	Aigue J4	28.3784	33.8667	23.1832	27.7448	28.0323	28.1	35.0704	36.4545	26.1353	29.6628	4.44271	1.4809
	Aigue J5	19.7838	21.3333	20.1201	23.6795	20.7419	21.6	21.4085	24	22.2222	21.6544	1.44818	0.482726
	Aigue J6	18.0541	20.48	13.5135	20.0593	15.3226	15.8333	16.7606	18.5909	14.4928	17.0119	2.44399	0.814664
	Aigue J7	10.3784	11.7333	10.5405	16.0534	3.00645	7.73333	9.15493	14.3636	12.1256	10.5655	3.80011	1.2667
		2	2	3	3	2	3	4	4	4	Moyenne	Écart type	SEM
	CLUV 0h	100	100	100	100	100	100	100	100	100	100	0	0
	CLUV J2	70.7224	71.7608	86.7257	96.748	78.1609	73.9583	76	77.0492	86.1272	79.6947	8.52189	2.84063
	CLUV J2	65.3992	68.7708	66.8142	71.5447	72.9885	66.6667	75.4286	71.5847	79.1908	70.932	4.52616	1.50872
	CLUV J4	54.3726	63.4551	63.2743	78.0488	67.8161	57.2917	72	69.9454	72.8324	66.5596	7.65536	2.55179
	CLUV J5	43.7262	47.1761	48.2301	53.252	55.4023	44.7917	52	54.3169	53.526	50.269	4.35563	1.45188
	CLUV J6	39.924	48.8372	40.177	45.5285	46.3218	43.2812	40.7429	44.3716	47.3988	44.0648	3.26216	1.08739
	CLUV J7	29.1255	27.3422	26.9027	31.9106	37.069	24.375	31.4286	39.5628	37.2832	31.6666	5.29409	1.7647
		2	2	3	3	2	3	4	4	4	Moyenne	Écart type	SEM
	CLUV+A 0h	100	100	100	100	100	100	100	100	100	100	0	0
	CLUV+A J2	62.5	59.5388	59.6107	68.5567	62.9747	68.5065	89.1304	59.1331	57.5377	65.2765	9.78432	3.26144
	CLUV+A J3	49.6212	53.2495	50.6083	65.9794	51.8987	49.6753	61.9565	45.5108	44.2211	52.5245	7.15254	2.38418
	CLUV+A J4	44.697	52.8302	44.0389	45.1031	45.8861	42.8571	52.8986	38.3901	34.9246	44.6251	5.85279	1.95093
	CLUV+A J5	34.4697	36.6876	30.1703	36.5979	36.0759	34.7403	39.8551	33.7461	30.9045	34.8053	2.99602	0.998675
	CLUV+A J6	25.947	40.6709	26.0341	34.0206	32.5949	33.4416	39.4928	23.6533	22.0854	30.8823	6.77121	2.25707
	CLUV+A J7	21.0227	21.8029	10.8759	20.9536	16.6456	26.8506	24.8913	25.5728	19.5477	20.907	4.92975	1.64325
	Moyenne	Aigue	CLUV	CLUV+A
	0	100	100	100
	2	46.4885	79.6947	65.2765
	3	40.5617	70.932	52.5245
	4	29.6628	66.5596	44.6251
	5	21.6544	50.269	34.8053
	6	17.0119	44.0648	30.8823
	7	10.5655	31.6666	20.907
	SEM	Aigue	CLUV	CLUV+A
	0	0	0	0
	2	2.67232	2.84063	3.26144
	3	2.30345	1.50872	2.38418
	4	1.4809	2.55179	1.95093
	5	0.482726	1.45188	0.998675
	6	0.814664	1.08739	2.25707
	7	1.2667	1.7647	1.64325
	TTEST	Aigue vs CLUV	Aigue vs CLUV+A	CLUV vs CLUV+A
	0	#DIV/0!
	2	2.44849e-07	0.000398271	0.00421002
	3	6.9118e-09	0.00235631	7.00821e-06
	4	1.12868e-09	1.50939e-05	4.05382e-06
	5	2.68541e-12	2.45034e-09	1.63701e-07
	6	1.0252e-12	2.8147e-05	7.75e-05
	7	4.10737e-08	0.00013507	0.000393176
																						Total	Area	Bkgnd.	Réparation
																						-43893.4	1500	29.5	#DIV/0!
																						-50822.2	1500	29.5
																						-57750.9	1500	29.5
																						-64679.7	1500	29.5
																						-71608.5	1500	29.5
																						-78537.2	1500	29.5
																						-85466	1500	29.5
																						-92394.8	1500	29.5
																						-99323.5	1500	29.5
																						-106252	1500	29.5
																						-113181	1500	29.5
																						-120110	1500	29.5
																						-127039	1500	29.5
																						-133967	1500	29.5
																						-140896	1500	29.5
																						-147825	1500	29.5
																						-154754	1500	29.5
																						-161682	1500	29.5
																						-168611	1500	29.5
																						-175540	1500	29.5
																						-182469	1500	29.5
																						-189398	1500	29.5
																						-196326	1500	29.5

## Sheet: Figure 4C
	NoUV	Jour	Compte 1	Compte 2	Compte 3	Compte 1	Compte 2	Compte 3	Moyenne	Replication	Ecart type	SEM		Jour	NoUV	CLUV	Aigue
		1												2	1	1	1
		2	214928	279972	211696	1	1	1	235532	1	0	0		3	0.919044	0.926697	0.942236
		3	227048	210080	201192	1.05639	0.750361	0.950382	212773	0.919044	0.155403	0.0897221		4	1.06323	1.04258	1.17154
		4	295324	189880	240784	1.37406	0.678211	1.1374	241996	1.06323	0.353806	0.20427		5	2.01278	2.25951	2.26149
		5	462984	547824	408040	2.15414	1.95671	1.92748	472949	2.01278	0.123291	0.0711818		6	3.74268	3.32902	4.05244
		6	1042320	759924	775680	4.84962	2.71429	3.66412	859308	3.74268	1.06983	0.617669		7	5.31575	4.33645	6.9999
		7	1159076	1301284	1250380	5.39286	4.64791	5.90649	1.23691e+06	5.31575	0.632823	0.365361
														Jour	NoUV	CLUV	Aigue
	CLUV	Jour	Compte 1	Compte 2	Compte 3	Compte 1	Compte 2	Compte 3	Moyenne	Replication	Ecart type	SEM		2	0	0	0
		1												3	0.0897221	0.0507502	0.0227333
		2	273104	280376	278760	1	1	1	277413	1	0	0		4	0.20427	0.0682614	0.145622
		3	264620	231492	274720	0.968935	0.825648	0.985507	256944	0.926697	0.0879019	0.0507502		5	0.0711818	0.134914	0.198654
		4	272296	267448	328048	0.997041	0.95389	1.17681	289264	1.04258	0.118232	0.0682614		6	0.617669	0.465312	0.182187
		5	671852	649228	558328	2.46006	2.31556	2.0029	626469	2.25951	0.233678	0.134914		7	0.365361	0.344156	0.901182
		6	1027372	672660	1066560	3.76183	2.39914	3.82609	922197	3.32902	0.805943	0.465312
		7	1357844	1062520	1184124	4.97189	3.78963	4.24783	1201496	4.33645	0.596096	0.344156
	Aigue	Jour	Compte 1	Compte 2	Compte 3	Compte 1	Compte 2	Compte 3	Moyenne	Replication	Ecart type	SEM
		1
		2	169680	153924	204020	1	1	1	175875	1	0	0
		3	164428	147864	183012	0.969048	0.96063	0.89703	165101	0.942236	0.0393752	0.0227333
		4	170892	225028	213312	1.00714	1.46194	1.04554	203077	1.17154	0.252225	0.145622
		5	350268	409252	420564	2.06429	2.65879	2.06139	393361	2.26149	0.344079	0.198654
		6	749420	597112	787800	4.41667	3.87927	3.86139	711444	4.05244	0.315557	0.182187
		7	1396224	1158672	1069792	8.22857	7.52756	5.24356	1.20823e+06	6.9999	1.56089	0.901182

## Sheet: Figure 5
	2h	C+A 2000	C+A 5000	A 2000	A 5000	NoUV		2h	NoUV	A 2000	C+A 2000	A 5000	C+A 5000
	A	99.0336	34.964	88.723	39.5469	89.0672		Moyenne 2H	100	87.1397	92.797	44.0765	40.1523
	B	97.9242	33.8521	89.1483	41.3748	106.083		Ecart Type	5.6122	6.28265	6.36594	7.03493	4.53161
	C	82.0244	38.5182	90.0138	40.405	99.6618		SEM	1.98421	2.80969	2.59888	2.48722	1.60217
	D	92.1136	38.6282	76.0908	39.4856	101.634		TTEST		0.0102057	0.0392916	7.5574e-08	2.56233e-09
	E	96.0775	44.1099	91.7229	42.8883	105.12					0.174697		0.132142
	F	89.6086	40.2884		45.5611	101.771
	G		46.0533		59.2736	94.7085
	H		44.8043			101.955
	2h	C+A 2000	C+A 5000	A 2000	A 5000	NoUV
	A	99.0336	34.964	88.723	39.5469	100
	B	97.9242	33.8521	89.1483	41.3748	100
	C	82.0244	38.5182	90.0138	40.405	100
	D	92.1136	38.6282	76.0908	39.4856	100
	E	96.0775	44.1099	91.7229	42.8883	100
	F	89.6086	40.2884		45.5611	100
	G		46.0533		59.2736	100
	H		44.8043		49.6626	100

## Sheet: Figure 6
		Dilution	Réparation			Combination
	1	0	0	Dilution	Réparation	0
	1	75	75			75
	2	71.3892	48.5487	3.6108	26.4513	44.9379
	2	146.389	123.549			119.938
	3	139.341	92.3397	7.04776	31.209	81.6811
	3	214.341	167.34			156.681
	4	204.022	136.131	10.3193	31.209	115.153
	4	279.022	211.131			190.153
	5	265.589	179.922	13.4332	31.209	145.511
	5	340.589	254.922			220.511
	6	324.192	223.713	16.3973	31.209	172.904
	6	399.192	298.713			247.904
	7	379.973	267.504	19.2187	31.209	197.477
	7	454.973	342.504			272.477
	8	433.069	311.295	21.9042	31.209	219.363
	8	508.069	386.295			294.363
	9	483.608	355.085	24.4605	31.209	238.694
	9	558.608	430.085			313.694
	10	531.715	398.876	26.8936	31.209	255.591
	10	606.715	473.876			330.591
	11	577.505	442.667	29.2097	31.209	270.172
	11	652.505	517.667			345.172
	12	621.091	486.458	31.4142	31.209	282.549
	12	696.091	561.458			357.549
	13	662.578	530.249	33.5126	31.209	292.828
	13	737.578	605.249			367.828
	14	702.068	574.04	35.51	31.209	301.109
	14	777.068	649.04			376.109
	15	739.657	617.831	37.4112	31.209	307.488
	15	814.657	692.831			382.488
	16	775.436	661.622	39.2208	31.209	312.058
	17	738.104	661.622			297.035
	18	702.568	661.622			282.734
	19	668.744	661.622			269.122
						1125	100
					theorique	312.058	27.7385
					mesuré	273	24.2667
